# Supplementary material for: Timapiprant, a prostaglandin D2 receptor antagonist, ameliorates pathology in a rat Alzheimer’s model
Source: Life Sci Alliance. 2022 Sep 27;5(12):e202201555. doi: 10.26508/lsa.202201555 (PMC9515385; doi:10.26508/lsa.202201555)
Supplement: Supplementary file 3 [file LSA-2022-01555_TableS2.xlsx]

## Sheet: Sup Tables
Supplemental Table 2: Microglia levels (Iba1+, counts/nm2) across hippocampal regions. Values represent the microglia counts (Iba1+) detected within a specific area (nm2) as explained under materials and methods. Abbreviations: Iba1, ionized calcium binding adaptor molecule 1; WT, wild type; Tg-AD, transgenic rat model of Alzheimer’s disease; SEM, standard error of the mean; SB, subiculum; CA, co…
	WT mean ± SEM n = 12	Tg-AD mean ± SEM n = 11	p-value	t-statistics
SB	214.90 ± 7.75	235.80 ± 9.08	0.05	t=1.75, df=20.16
CA1	231.10 ± 8.65	263.00 ± 11.37	0.02	t=2.23, df=19.10
CA3	246.10 ± 7.60	269.20 ± 12.27	0.06	t=1.60, df=16.89
DG	226.10 ± 6.86	268.20 ± 11.20	0.003	t=3.20, df=16.76
HL	40.70 ± 2.47	58.95 ± 5.24	0.003	t=3.15, df=14.28
