# Supplementary material for: Timapiprant, a prostaglandin D2 receptor antagonist, ameliorates pathology in a rat Alzheimer’s model
Source: Life Sci Alliance. 2022 Sep 27;5(12):e202201555. doi: 10.26508/lsa.202201555 (PMC9515385; doi:10.26508/lsa.202201555)
Supplement: Supplementary file 4 [file LSA-2022-01555_TableS3.xlsx]

## Sheet: Sup Tables
Supplemental Table 3: DP1 and microglia (Iba1+) co-localization across hippocampal regions. Values represent microglia counts (Iba1+) co-localized with DP1 signal within a specific area (nm2) as explained under materials and methods. Abbreviations: DP1, prostaglandin D2 receptor 1; Iba1, ionized calcium binding adaptor molecule 1; WT, wild type; Tg-AD, transgenic rat model of Alzheimer’s disease;…
	WT mean ± SEM n = 12	Tg-AD mean ± SEM n = 11	p-value	t-statistics
SB	171.70 ± 11.07	178.30 ± 7.08	0.31	t=0.50, df=18.44
CA1	178.60 ± 11.93	189.30 ± 9.21	0.24	t=0.71, df=20.15
CA3	206.50 ± 9.71	218.50 ± 10.00	0.2	t=0.86, df=20.87
DG	190.50 ± 8.70	226.40 ± 12.61	0.02	t=2.35, df=18.07
HL	35.34 ± 2.26	52.54 ± 5.27	0.005	t=2.00, df=13.60
