# Supplementary material for: Timapiprant, a prostaglandin D2 receptor antagonist, ameliorates pathology in a rat Alzheimer’s model
Source: Life Sci Alliance. 2022 Sep 27;5(12):e202201555. doi: 10.26508/lsa.202201555 (PMC9515385; doi:10.26508/lsa.202201555)
Supplement: Supplementary file 7 [file LSA-2022-01555_TableS5.xlsx]

## Sheet: Sup Tables
Supplemental Table 5: Neuronal levels (NeuN, % signal) across hippocampal regions. Values represent the percent of the signal (NeuN+) detected within a specific area (= 100%, μm2) as explained under materials and methods. Abbreviations: NeuN, neuronal nuclei, neuronal marker; WT, wild type; Tg-AD, transgenic rat model of Alzheimer’s disease; SEM, standard error of the mean; SB, subiculum; CA, cor…
	WT mean ± SEM n = 12	Tg-AD mean ± SEM n = 11	p-value	t-statistics
SB	5.55 ± 0.30	5.55 ± 0.41	0.5	t=0.004, df=18.67
CA1	4.13 ± 0.13	4.09 ± 0.21	0.44	t=0.16, df=17.21
CA3	6.38 ± 0.19	6.11± 0.22	0.18	t=0.95, df=20.10
DG	6.29 ± 0.37	5.32 ± 0.38	0.04	t=1.83, df=20.82
HL	6.70 ± 0.25	5.76 ± 0.49	0.05	t=1.71, df=14.96
