# Supplementary material for: Timapiprant, a prostaglandin D2 receptor antagonist, ameliorates pathology in a rat Alzheimer’s model
Source: Life Sci Alliance. 2022 Sep 27;5(12):e202201555. doi: 10.26508/lsa.202201555 (PMC9515385; doi:10.26508/lsa.202201555)
Supplement: Supplementary file 8 [file LSA-2022-01555_TableS6.xlsx]

## Sheet: Sup Tables
Supplemental Table 6: DP2 levels (% signal) across hippocampal regions. Values represent the percent of the signal (DP2+) detected within a specific area (= 100%, μm2) as explained under materials and methods. Abbreviations: DP2, prostaglandin D2 receptor 2; WT, wild type; Tg-AD, transgenic rat model of Alzheimer’s disease; SEM, standard error of the mean; SB, subiculum; CA, cornu ammonis; DG, de…
	WT mean ± SEM n = 12	Tg-AD mean ± SEM n = 11	p-value	t-statistics
SB	4.35 ± 0.20	4.36 ± 0.21	0.29	t=0.05, df=20.75
CA1	3.48 ± 0.16	4.47 ± 0.25	0.002	t=3.36, df=17.62
CA3	3.85 ± 0.18	4.21 ± 0.14	0.07	t=1.56, df=20.30
DG	4.62 ± 0.17	4.87 ± 0.13	0.13	t=1.14, df=20.30
HL	5.29 ± 0.14	5.44 ± 0.13	0.21	t=0.83, df=20.97
