# Supplementary material for: Timapiprant, a prostaglandin D2 receptor antagonist, ameliorates pathology in a rat Alzheimer’s model
Source: Life Sci Alliance. 2022 Sep 27;5(12):e202201555. doi: 10.26508/lsa.202201555 (PMC9515385; doi:10.26508/lsa.202201555)
Supplement: Supplementary file 9 [file LSA-2022-01555_TableS7.xlsx]

## Sheet: Sup Tables
Supplemental Table 7: DP2 and neuronal (NeuN+) co-localization across hippocampal regions. Values represent % co-localized NeuN and DP2 signals within a specific area (nm2) as explained under materials and methods. Abbreviations: DP2, prostaglandin D2 receptor 2; NeuN, neuronal nuclei, neuronal marker; WT, wild type; Tg-AD, transgenic rat model of Alzheimer’s disease; SEM, standard error of the m…
	WT mean ± SEM n = 12	Tg-AD mean ± SEM n=11	p-value	t-statistics
SB	51.69± 5.17	47.96± 4.29	0.29	t=0.56, df=20.61
CA1	50.26 ± 4.11	48.21 ± 3.71	0.36	t=0.37, df=20.94
CA3	47.33± 3.29	44.44± 3.85	0.29	t=0.57, df=20.17
DG	46.75± 3.13	47.14± 3.89	0.47	t=0.08, df=19.65
HL	67.27 ± 2.85	67.48 ± 4.29	0.48	t=0.04, df=17.66
