# Supplementary material for: Timapiprant, a prostaglandin D2 receptor antagonist, ameliorates pathology in a rat Alzheimer’s model
Source: Life Sci Alliance. 2022 Sep 27;5(12):e202201555. doi: 10.26508/lsa.202201555 (PMC9515385; doi:10.26508/lsa.202201555)
Supplement: Supplementary file 10 [file LSA-2022-01555_TableS8.xlsx]

## Sheet: Sup Tables
Supplemental Table 8: RNA sequence analysis for selected prostaglandin pathway genes. Within each functional group, genes are listed in decreasing order of expression levels (RPM mean ± SEM) for Tg-AD (n = 5) and WT (n = 5) male (A) and female (B) rats. Gene functions/names, fold change, P-values, and FDR are also included. Abbreviations: WT, wild type; Tg-AD, transgenic rat model of Alzheimer’s …
8A. MALES (n = 5)
Gene symbol	Function/Name	Fold Change	p-value	FDR	Tg-AD mean ± SEM	WT mean ± SEM
	PROSTAGLANDIN D2 and J2
Ptgds	prostaglandin D2 synthase (brain)	1.83	0.212	1	358.94 ± 53.18	258.16 ± 23.38
Sox2	SRY (sex determining region Y)-box 2	-1.29	0.011	0.55	88.47 ± 8.08	113.72 ± 5.36
Ppard	peroxisome proliferator-activated receptor delta	-1.18	0.11	1	42.23 ± 3.74	49.71 ± 3.26
Pprc1	peroxisome proliferator-activated receptor gamma, coactivator-related 1	1.06	0.474	1	28.32 ± 0.65	26.71 ± 0.77
Ppargc1a	peroxisome proliferator-activated receptor gamma, coactivator 1 alpha	-1.08	0.507	1	15.53 ± 0.55	16.76 ± 0.81
Ppargc1b	peroxisome proliferator-activated receptor gamma, coactivator 1 beta	1	1	1	4.93 ± 0.26	4.93 ± 0.26
Ppara	peroxisome proliferator activated receptor alpha	-1.09	0.6	1	3.7 ± 0.37	4.04 ± 0.25
Hpgds	hematopoietic prostaglandin D synthase	-1.04	0.89	1	1.19 ± 0.32	1.24 ± 0.15
Ptgdrl	prostaglandin D2 receptor-like (in rat, orthologous to human DP1)	-1.87	0.296	1	0.34 ± 0.10	0.64 ± 0.13
Ptgdr2	prostaglandin D2 receptor 2 (DP2)	-1.16	0.667	1	0.51 ± 0.18	0.59 ± 0.06
Pparg	peroxisome proliferator-activated receptor gamma	1.07	0.872	1	0.26 ± 0.03	0.24 ± 0.02
Ptgdr	prostaglandin D2 receptor (DP1)	3.3	0.164	1	0.11 ± 0.05	0.03 ± 0.03
	PROSTAGLANDIN E2
Ptges3	prostaglandin E synthase 3 (cytosolic)	-1.03	0.748	1	156.20 ± 8.97	160.45 ± 5.78
Ptges2	prostaglandin E synthase 2	-1	0.975	1	46.14 ± 0.98	46.22 ± 0.93
Ptges3l1	prostaglandin E synthase 3-like 1	-1.06	0.582	1	16.29 ± 0.87	17.32 ± 1.22
Ptger1	prostaglandin E receptor 1 (subtype EP1)	-1.31	0.027	0.825	6.59 ± 0.17	8.65 ± 0.54
Ptger3	prostaglandin E receptor 3 (subtype EP3)	1.56	0.095	1	1.58 ± 0.20	1.01 ± 0.18
Ptger2	prostaglandin E receptor 2 (subtype EP2)	-1.02	0.946	1	0.97 ± 0.05	0.99 ± 0.21
Ptges	prostaglandin E synthase	1.15	0.712	1	1.06 ± 0.29	0.93 ± 0.26
Ptger4	prostaglandin E receptor 4 (subtype EP4)	1.94	0.082	1	0.44 ± 0.12	0.23 ± 0.06
	THROMBOXANE
Tbxas1	thromboxane A synthase 1, platelet	-1.02	0.906	1	4.51 ± 0.81	4.60 ± 0.36
Tbxa2r	thromboxane A2 receptor	-1.51	0.076	1	1.01 ± 0.14	1.52 ± 0.16
	PHOSPHOLIPASES, CYCLOOXYGENASES & RELATED
Ptgr2	prostaglandin reductase 2	-1.16	0.091	1	88.12 ± 5.78	102.54 ± 6.78
Ptgs2	prostaglandin-endoperoxide synthase 2 (COX-2)	-1.2	0.473	1	18.51 ± 2.86	22.28 ± 5.27
Ptgs1	prostaglandin-endoperoxide synthase 1 (COX-1)	-1.13	0.328	1	17.52 ± 2.15	19.86 ± 2.13
Pla2g4a	phospholipase A2, group IVA (cytosolic, calcium-dependent)	-1.02	0.877	1	7.70 ± 0.43	7.87 ± 0.65
Hpgd	hydroxyprostaglandin dehydrogenase 15 (NAD)	1.17	0.562	1	2.97 ± 0.57	2.53 ± 0.45
Ptgr1	prostaglandin reductase 1	1.03	0.939	1	1.07 ± 0.14	1.05 ± 0.23
	OTHERS
Ptgfrn	prostaglandin F2 receptor inhibitor	-1.06	0.702	1	40.05 ± 5.40	42.33 ± 5.36
Ptgis	prostaglandin I2 (prostacyclin) synthase	1.26	0.508	1	1.76 ± 0.29	1.40 ± 0.21
Ptgfr	prostaglandin F receptor	1.9	0.246	1	1.22 ± 0.67	0.65 ± 0.21
Ptgir	prostaglandin I2 (prostacyclin) receptor (IP)	-1.65	0.313	1	0.11 ± 0.05	0.19 ± 0.04
Cbr1	carbonyl reductase 1	1.1	0.25	1	38.78 ± 1.20	35.15 ± 2.47
8B. FEMALES (n = 5)
Gene symbol	Function/Name	Fold change	p-value	FDR	Tg-AD mean ± SEM	WT mean ± SEM
	PROSTAGLANDIN D2 and J2
Ptgds	prostaglandin D2 synthase (brain)	-1.49	0.07	1	189.32 ± 8.05	282.71 ± 94.63
Sox2	SRY (sex determining region Y)-box 2	-1.06	0.636	1	75.22 ± 5.32	79.43 ± 8.82
Ppard	peroxisome proliferator-activated receptor delta	-1.01	0.904	1	37.98 ± 0.93	38.41 ± 0.50
Pprc1	peroxisome proliferator-activated receptor gamma, coactivator-related 1	1.07	0.471	1	32.48 ± 1.26	30.34 ± 0.93
Ppargc1a	peroxisome proliferator-activated receptor gamma, coactivator 1 alpha	-1.06	0.615	1	19.07 ± 1.01	20.22 ± 1.51
Ppargc1b	peroxisome proliferator-activated receptor gamma, coactivator 1 beta	1.01	0.95	1	6.67 ± 0.89	6.58 ± 0.51
Ppara	peroxisome proliferator activated receptor alpha	-1.01	0.956	1	3.63 ± 0.16	3.66 ± 0.39
Hpgds	hematopoietic prostaglandin D synthase	1.31	0.408	1	1.48 ± 0.30	1.13 ± 0.19
Ptgdrl	prostaglandin D2 receptor-like (in rat, orthologous to human DP1)	1.65	0.304	1	0.71 ± 0.11	0.43 ± 0.18
Ptgdr2	prostaglandin D2 receptor 2 (DP2)	-1.17	0.676	1	0.35 ± 0.08	0.41 ± 0.03
Pparg	peroxisome proliferator-activated receptor gamma	1.13	0.769	1	0.28 ± 0.03	0.24 ± 0.06
Ptgdr	prostaglandin D2 receptor (DP1)	-3.01	0.187	1	0.03 ± 0.03	0.09 ± 0.06
	PROSTAGLANDIN E2
Ptges3	prostaglandin E synthase 3 (cytosolic)	1.02	0.779	1	169.56 ± 3.85	165.83 ± 3.29
Ptges2	prostaglandin E synthase 2	1.03	0.76	1	47.98 ± 2.39	46.52 ± 2.50
Ptges3l1	prostaglandin E synthase 3-like 1	-1.01	0.926	1	16.27 ± 0.70	16.46 ± 0.52
Ptger1	prostaglandin E receptor 1 (subtype EP1)	-1.02	0.902	1	5.38 ± 0.36	5.51 ± 0.31
Ptger3	prostaglandin E receptor 3 (subtype EP3)	-1.09	0.739	1	1.41 ± 0.09	1.54 ± 0.15
Ptger2	prostaglandin E receptor 2 (subtype EP2)	1	0.994	1	1.14 ± 0.29	1.14 ± 0.04
Ptges	prostaglandin E synthase	-1.86	0.089	1	0.62 ± 0.16	1.18 ± 0.21
Ptger4	prostaglandin E receptor 4 (subtype EP4)	-1.11	0.78	1	0.35 ± 0.07	0.39 ± 0.04
	THROMBOXANE
Tbxas1	thromboxane A synthase 1, platelet	1.19	0.382	1	3.83 ± 0.14	3.21 ± 0.21
Tbxa2r	thromboxane A2 receptor	-1.23	0.549	1	1.00 ± 0.22	1.24 ± 0.34
	PHOSPHOLIPASES, CYCLOOXYGENASES & RELATED
Ptgr2	prostaglandin reductase 2	1.03	0.757	1	72.66 ± 3.39	70.62 ± 3.63
Ptgs2	prostaglandin-endoperoxide synthase 2 (COX-2)	-1.09	0.604	1	21.64 ± 2.25	23.62 ± 3.51
Ptgs1	prostaglandin-endoperoxide synthase 1 (COX-1)	1.07	0.612	1	17.71 ± 0.71	16.61 ± 1.75
Pla2g4a	phospholipase A2, group IVA (cytosolic, calcium-dependent)	-1.09	0.599	1	6.73 ± 0.43	7.36 ± 0.62
Hpgd	hydroxyprostaglandin dehydrogenase 15 (NAD)	1.26	0.358	1	3.64 ± 0.13	2.87 ± 0.57
Ptgr1	prostaglandin reductase 1	1.35	0.361	1	0.91 ± 0.12	0.68 ± 0.12
	OTHERS
Ptgfrn	prostaglandin F2 receptor inhibitor	-1.42	0.027	1	32.58 ± 0.97	46.23 ± 9.27
Ptgis	prostaglandin I2 (prostacyclin) synthase	-1.13	0.7	1	1.12 ± 0.24	1.27 ± 0.17
Ptgfr	prostaglandin F receptor	-1.08	0.832	1	0.51 ± 0.09	0.55 ± 0.11
Ptgir	prostaglandin I2 (prostacyclin) receptor (IP)	-1.19	0.734	1	0.18 ± 0.03	0.21 ± 0.09
Cbr1	carbonyl reductase 1	-1.11	0.377	1	38.02 ± 0.70	42.14 ± 4.51
