# Supplementary material for: Timapiprant, a prostaglandin D2 receptor antagonist, ameliorates pathology in a rat Alzheimer’s model
Source: Life Sci Alliance. 2022 Sep 27;5(12):e202201555. doi: 10.26508/lsa.202201555 (PMC9515385; doi:10.26508/lsa.202201555)
Supplement: Supplementary file 11 [file LSA-2022-01555_SdataF6.xlsx]

## Sheet: Fig6 (NeuN & Dp2)
	%Area			NeuN/um^2			NeuN/um^2
	Dentate Gyrus			Granular Cell Layer			CA3c
	WT	Tg-AD		WT	Tg-AD		WT	Tg-AD
	3.997	3.503		0.014344	0.010334		0.00902114	0.00797255
	5.7065	4.284		0.02026	0.00638		0.0111812	0.00580031
	5.90675	3.2085		0.020939	0.010151		0.0111799	0.0106428
	8.6095	5.561		0.029888	0.015664		0.020017	0.0113256
	5.5475	4.577		0.013911	0.007481		0.0118276	0.0126621
	6.6255	6.072		0.012847	0.005678		0.014453	0.00817745
	5.7575	6.433		0.012442	0.00639		0.00990439	0.0114902
	7.32567	5.1375		0.019428	0.009317		0.0163397	0.0189245
	6.543	6.645		0.019574	0.009933		0.0117133	0.00424428
	7.06967	6.718		0.016342	0.00958		0.0157992	0.0107361
	7.585	6.3855		0.015554	0.01396		0.0139337	0.0134737
	4.8055			0.015284			0.0237952
	%Area			DP2/um^2			DP2/um^2
	Dentate Gyrus			Granular Cell Layer			CA3c
	WT	Tg-AD		WT	Tg-AD		WT	Tg-AD
	3.878	3.7985		0.01095	0.00798		0.00545672	0.00392277
	4.4445	4.573		0.013476	0.008723		0.00535582	0.00404906
	3.98225	4.5895		0.014083	0.009026		0.00574688	0.00584859
	4.7125	5.03767		0.015101	0.010667		0.00951611	0.00430946
	5.3685	5.03567		0.015698	0.0087		0.00537369	0.00703041
	5.067	5.2605		0.012361	0.007037		0.00685136	0.00536862
	5.1955	4.937		0.014409	0.007455		0.00551496	0.00533164
	4.151	4.953		0.013079	0.009515		0.00909358	0.0119441
	3.897	4.7795		0.011212	0.008311		0.00615815	0.00233903
	5.37567	5.261		0.015764	0.007925		0.00960234	0.00576346
	4.3965	5.288		0.013334	0.011591		0.00753549	0.0104185
	5.018			0.011638			0.0129078
