# Supplementary material for: Timapiprant, a prostaglandin D2 receptor antagonist, ameliorates pathology in a rat Alzheimer’s model
Source: Life Sci Alliance. 2022 Sep 27;5(12):e202201555. doi: 10.26508/lsa.202201555 (PMC9515385; doi:10.26508/lsa.202201555)
Supplement: Supplementary file 13 [file LSA-2022-01555_TableS9.xlsx]

## Sheet: Sup Tables
Supplemental Table 9: Semi-quantification of protein expression in hippocampal tissue. Values represent the respective protein amounts detected in hippocampal homogenates. Abbreviations: WT, wild type; Tg-AD, transgenic rat model of Alzheimer’s disease; SEM, standard error of the mean; FL-APP, full length amyloid precursor protein; Aβ, amyloid β; GAPDH, glyceraldehyde 3-phosphate dehydrogenase; C…
	WT mean ± SEM n=6	Tg-AD mean ± SEM n=6	p-value	t-statistics
FL-APP/actin	1.00 ± 0.22	5.62 ± 0.60	<0.001	t=7.23, df=6.30
Aβ/GAPDH	1.00 ± 0.20	32.60 ± 8.73	0.008	t=3.62, df=5.01
COX-2/tubulin	1.00 ± 0.18	1.68 ± 0.38	0.07	t=1.63, df=7.15
DP1/GAPDH	1.00 ± 0.08	1.36 ± 0.08	0.16	t=1.04, df=8.96
DP2/GAPDH	1.00 ± 0.16	0.79 ± 0.09	0.15	t=1.13, df=7.95
L-PGDS/GAPDH	1.00 ± 0.08	1.09 ± 0.14	0.3	t=0.55, df=8.05
PPARγ/actin	1.00 ± 0.18	0.68 ± 0.14	0.1	t=1.40, df=9.53
Sox-2/actin	1.00 ± 0.32	0.72 ± 0.27	0.24	t=0.73, df=9.19
