# Supplementary material for: Timapiprant, a prostaglandin D2 receptor antagonist, ameliorates pathology in a rat Alzheimer’s model
Source: Life Sci Alliance. 2022 Sep 27;5(12):e202201555. doi: 10.26508/lsa.202201555 (PMC9515385; doi:10.26508/lsa.202201555)
Supplement: Supplementary file 16 [file LSA-2022-01555_SdataF9.xlsx]

## Sheet: Fig7
	Baits Collected until error			Working memory errors (light)			Working memory errors (heavy)			Total Errors
	WT	Tg-AD		WT	Tg-AD		WT	Tg-AD		WT	Tg-AD
	2.5	4.5		1	0		9	4		10	4
	4.25	5		1.5	0		4.25	4		5.75	4
	3.25	5		0.25	0		6	5		6.25	5
	2.75	5.5		1.5	0		4.25	4.5		5.75	4.5
	3.75	6		0.5	0		3	6.5		3.5	6.5
	6.5	6.5		0	0		2	12.5		2	12.5
	3	5.5		0.5	0		4	7		4.5	7
	2.5	5		2	0		3	6.5		5	6.5
	4.5	3.5		0	1		4.5	6		4.5	7
		3.5			0.5			6			6.5
		5.5			0			3			3
		5.5			0			5			5
		4.5			0			4			4
		4			0			4.5			4.5
