# Supplementary material for: Timapiprant, a prostaglandin D2 receptor antagonist, ameliorates pathology in a rat Alzheimer’s model
Source: Life Sci Alliance. 2022 Sep 27;5(12):e202201555. doi: 10.26508/lsa.202201555 (PMC9515385; doi:10.26508/lsa.202201555)
Supplement: Supplementary file 17 [file LSA-2022-01555_SdataF10.xlsx]

## Sheet: Fig10
		Latency to 1st entrace																Latency to 1st entrace
Trial		WT																Tg-AD
1		91.73	2.67	20.8	179.73	0.53	0.53	23.47	599.47	3.73	0.53	10.13	70.93	2.67	69.87			3.2	4.27	14.4	3.73	21.87	13.33	25.6	12.27	25.07	30.93	0.53	29.33	69.87	16
2		23.47	437.33	553.07	99.73	0.53	518.4	0.53	18.67	599.47	259.73	0.53	60.27	0.53	600			39.47	20.27	24	120	11.2	36.8	39.47	0.53	52.27	21.87	31.47	6.4	19.73	14.93
3		599.47	555.2	114.67	0.53	3.2	387.2	386.13	0.53	599.47	0.53	378.67	0.53	599.47	76.8			33.07	14.4	40.53	43.2	0.53	67.73	40.53	59.2	18.67	1.6	599.47	3.73	147.73	41.07
4		168	599.47	600	26.13	3.2	599.47	0.53	600	599.47	599.47	410.13	0.53	0.53	283.2			44.27	526.93	600	354.67	18.13	255.47	40.53	36.8	0.53	112	599.47	0.53	49.6	18.67
5		457.07	48.53	37.33	1.6	0.53	541.33	4.8	599.47	294.4	74.67	599.47	493.87	600	599.47			1.6	162.13	600	599.47	5.33	599.47	0.53	244.8	251.2	0.53	600	17.6	287.47	14.4
6		25.07	44.8	276.8	36.8	11.73	10.67	154.13	0.53	16.53	53.33	596.8	599.47	502.93	323.73			23.47	0.53	7.47	600	21.33	600	6.93	341.87	328.53	79.47	600	33.07	0.53	2.13
		Latency to 2nd entrace																Latency to 2nd entrace
Trial		WT																Tg-AD
1		599.47	19.2	5.33	238.93	81.6	81.6	31.47	599.47	205.87	67.73	51.2	338.67	13.33	517.33			64.53	17.6	600	599.47	148.27	45.87	29.87	234.67	53.87	101.87	40.53	102.4	83.73	97.07
2		283.73	599.47	599.47	558.4	8.53	599.47	600	236.27	599.47	600	600	600	599.47	600			61.87	63.47	599.47	600	599.47	44.27	120	233.07	170.67	224.53	219.2	599.47	121.07	41.07
3		599.47	599.47	276.8	570.67	205.33	599.47	474.13	599.47	599.47	9.07	600	599.47	599.47	192.53			67.2	599.47	600	475.73	599.47	88	73.6	150.93	29.87	600	599.47	599.47	168.53	97.07
4		599.47	599.47	600	599.47	30.4	599.47	599.47	600	599.47	599.47	418.67	23.47	12.27	600			56	600	600	599.47	599.47	314.13	104	62.93	441.6	562.13	599.47	16.53	272.53	61.87
5		600	499.73	59.2	29.33	600	599.47	599.47	599.47	392.53	600	599.47	498.67	600	599.47			12.8	600	600	599.47	62.93	599.47	600	600	308.27	143.47	600	599.47	354.67	29.33
6		402.13	599.47	354.13	599.47	67.73	491.73	599.47	599.47	599.47	599.47	599.47	599.47	600	599.47			161.07	103.47	599.47	600	599.47	600	256.53	600	337.6	217.6	600	599.47	284.8	30.93
		Maximum time avoiding shockzone																Maximum time avoiding shockzone
Trial		WT																Tg-AD
1		507	580	357	343	176	432	568	599	250	211	493	267	586	447			226	197	585	595	437	177	208	222	198	326	324	497	173	202
2		299	437	553	458	591	518	599	363	599	340	599	539	598	599			226	536	575	479	588	234	194	366	212	374	380	593	429	522
3		599	555	323	570	394	387	386	598	599	448	378	598	599	406			371	585	559	432	598	495	309	202	569	598	599	595	187	475
4		431	599	599	573	339	599	598	599	599	599	410	369	280	316			538	526	599	354	581	255	495	303	441	450	599	388	240	530
5		457	451	250	570	599	541	594	599	294	525	599	493	599	599			272	437	599	599	499	599	599	355	251	262	599	581	287	336
6		377	554	276	562	532	481	445	598	582	546	596	599	502	323			137	317	592	599	578	599	343	341	328	217	599	566	284	468
		Number of entrances																Number of entrances
Trial		WT																Tg-AD
1		0	9	5	3	2	2	4	1	2	15	3	8	3	2			6	7	1	1	3	12	8	4	10	6	4	2	8	8
2		2	0	1	1	1	1	0	3	1	1	2	2	1	1			13	2	1	1	1	6	12	2	6	2	2	1	3	3
3		1	0	3	1	1	0	2	0	1	2	2	5	1	2			6	1	1	2	1	3	4	5	2	1	0	1	6	5
4		0	0	0	2	3	6	1	1	0	0	1	5	0	1			3	1	0	1	1	3	2	3	2	2	0	4	3	3
5		0	2	1	0	2	0	0	1	4	4	2	1	1	1			16	1	0	0	3	0	1	1	3	3	0	1	4	5
6		1	1	1	1	0	1	1	2	1	2	1	2	3	1			6	3	1	0	1	0	2	1	2	3	0	1	5	3
