# Supplementary material for: Timapiprant, a prostaglandin D2 receptor antagonist, ameliorates pathology in a rat Alzheimer’s model
Source: Life Sci Alliance. 2022 Sep 27;5(12):e202201555. doi: 10.26508/lsa.202201555 (PMC9515385; doi:10.26508/lsa.202201555)
Supplement: Supplementary file 18 [file LSA-2022-01555_SdataF11.xlsx]

## Sheet: Fig11
		Latency to 1st entrace										Latency to 1st entrace
Trial		TGNT										TGTR
1		25.6	12.27	25.07	30.93	29.33	69.87	16	11.59	0.53		43.29	60.47	52.75	10.65	6.13	3.46	55.94	51.28	271.32
2		39.47	0.53	52.27	21.87	6.4	19.73	14.93	36.36	14.78		45.15	28.1	38.49	42.76	528.53	112.29	176.22	0.53	599.92
3		40.53	59.2	18.67	1.6	3.73	147.73	41.07	0.53	31.83		45.15	599.92	114.68	10.52	445.68	55.14	314.08	396	21.31
4		40.53	36.8	0.53	112	0.53	49.6	18.67	29.7	65.67		70.06	599.92	237.62	142.26	599.92	62.87	2.93	24.51	26.24
5		0.53	244.8	251.2	0.53	17.6	287.47	14.4	12.65	31.17		45.29	61.67	340.59	599.92	525.86	263.07	599.92	523.73	144.39
6		6.93	341.87	328.53	79.47	33.07	0.53	2.13	6.79	72.86		19.18	7.06	49.68	42.49	478.98	17.72	599.92	599.92	599.92
Aβ (%Area)			NeuN/um^2			Microglia/um^2			Dp1 (% Area)			DP2 (%Area)
TGNT	TGTR		TGNT	TGTR		TGNT	TGTR		TGNT	TGTR		TGNT	TGTR
3.9595	2.555		0.866294	0.873034		1.61295	1.21466		0.884862	0.923656		0.996458	0.902267
4.557	2.437		0.571629	0.714521		1.71931	0.979554		0.906971	0.888101		0.970704	0.869444
4.1225	3.162		0.820737	1.15445		1.79419	0.921216		0.923672	0.61779		1.23598	0.973339
4.2275	1.023		0.768199	0.72575		1.76083	0.949408		0.975293	0.822608		0.834776	0.873326
2.2405	2.986		0.779977	0.750355		1.79817	1.01399		0.771182	0.77046		0.751952	0.747147
2.083	1.891		0.507906	0.887043		1.64642	1.29079		1.01939	0.817955		0.666639	1.0102
3.5415	2.2765		0.541486	0.778999		1.53313	1.24238		1.05415	0.815234		0.582284	1.15694
3.99	2.143		0.522243	0.79704		1.21112	1.16211		1.03745	0.947272		0.55524	1.18707
3.205	0.8065		0.761014	1.14229		1.48744	1.24004		1.06348	0.843239		0.812087	0.678505
