# Supplementary material for: Timapiprant, a prostaglandin D2 receptor antagonist, ameliorates pathology in a rat Alzheimer’s model
Source: Life Sci Alliance. 2022 Sep 27;5(12):e202201555. doi: 10.26508/lsa.202201555 (PMC9515385; doi:10.26508/lsa.202201555)
Supplement: Supplementary file 21 [file LSA-2022-01555_TableS10.xlsx]

## Sheet: Sup Tables
Supplemental Table 10: Antibodies used for IHC and WB analyses of hippocampal tissue. All primary and secondary antibodies used in this study are listed here. Abbreviations: IHC, immunohistochemistry; WB, Western blot; Aβ, amyloid β; COX-2, cyclooxygenase-2; DP1, prostaglandin D2 receptor 1; DP2, prostaglandin D2 receptor 2; FL-APP, full length amyloid precursor protein; GAPDH, glyceraldehyde 3-p…
Antibody	Company	Catalog Number	Species/ Type	Dilution	Assay
PRIMARIES
Aβ (4G8)	Biolegend	#800708	Mouse Monoclonal	0.736111	IHC
Aβ (6E10)	Biolegend	#SIG-39320	Mouse Monoclonal	1.43056	WB
COX-2 (D5H5)	Cell Signaling	#12282	Rabbit Monoclonal	0.736111	WB
DP1	Cayman Chemical	#101640	Rabbit Polyclonal	1:200 for both	IHC, WB
DP2	Invitrogen	#PA5-20332	Rabbit Polyclonal	1:1000 for both	IHC, WB
FL-APP (22C11)	Millipore Sigma	#MAB348	Mouse Monoclonal	1.43056	WB
GAPDH (6C5)	Millipore Sigma	#MAB374	Mouse Monoclonal	1.43056	WB
GFAP (GA5)	Millipore Sigma	#MAB360	Mouse Monoclonal	0.736111	IHC
Iba1	Synaptic Systems	#234006	Chicken Polyclonal	0.388889	IHC
L-PGDS	Abcam	#ab182141	Rabbit Polyclonal	0.736111	WB
NeuN	Millipore Sigma	#ABN91	Chicken Polyclonal	0.388889	IHC
PPARγ	Abcam	#ab209350	Rabbit Polyclonal	0.736111	WB
Sox-2	Abcam	#ab97959	Rabbit Polyclonal	1.43056	WB
β-Actin (AC-74)	Sigma-Aldrich	#A2228	Mouse Monoclonal	1:10000	WB
β-Tubulin (TUBB3)	Covance	#MMS-435P	Mouse Monoclonal	1:10000	WB
SECONDARIES
Alexa Fluor 488, Donkey anti-Mouse IgG (H+L)	ThermoFisher	#A-21202	Mouse Secondary	0.215278	IHC
Alexa Fluor 488, Goat anti-Chicken IgY (H+L)	ThermoFisher	#A-11039	Chicken Secondary	0.388889	IHC
Alexa Fluor 568, Goat anti-Rabbit IgG (H+L)	ThermoFisher	#A-11011	Rabbit Secondary	0.215278	IHC
Goat Anti-Rabbit IgG (H + L)-HRP	Cell Signaling	#7074	Rabbit Secondary	1:3000-10000	WB
Hoarse Anti-Mouse IgG (H + L)-HRP	Cell Signaling	#7076	Mouse Secondary	1:3000-10000	WB
